# Supplementary material for: Enterohemorrhagic Escherichia coli Hybrid Pathotype O80:H2 as a New Therapeutic Challenge
Source: Emerg Infect Dis. 2016 Sep;22(9):1604–12. doi: 10.3201/eid2209.160304 (PMC4994344; doi:10.3201/eid2209.160304)
Supplement: Technical Appendix — Primers used and process applied for the enterohemorrhagic Escherichia coli serogroup O multiplex PCR, clinical features of enterohemorrhagic E. coli O80:H2 infections in France, and phenotypic and genetic characterization of O80:H2 isolates from France and Spain, January 2005–October 2014. [file 16-0304-Techapp-s1.xlsx]

## Sheet: Table 1
	Technical Appendix.
	Table 1. Primers used in the EHEC O serogroup multiplex PCR
	Serogroup	Primer	Sequence 5'→3'	Product size (bp)
	O157	O157-F	ATCGTGAACTGGGAGCTAAAGT	310
		O157-R	ATTGAAGAATGAGCAACACCAA
	O145	O145-F	CCACTGATGGGATTAGGTCAAT	549
		O145-R	TGTTCCAGAAGATAAGCAGCAA
	O111	O111-F	TATTTGGTTTCACAGCTTGGTG	247
		O111-R	CAATGAAAGGAGCATTTCTCTC
	O103	O103-F	TCTCTTGCTGCTATGAGCTTTG	201
		O103-R	CAGATGAATAACAGAACCAACGA
	O91	O91-F	GATGAACCTGGGTTGTTAGGAA	159
		O91-R	TGTTTGAAAGATAAGCCCCATT
	O55	O55-F	AACTCAACCCCTCCAGTAATCC	130
		O55-R	ATTTGGGGAGGAGTATTATCATT
	O26	O26-F	TTTATTCCTTGGGACCACATTC	95
		O26-R	CAATAGGCATTGGACACAACAT
	O104	O104-F	TATGGCAATAGCCAATTTGCAC	398
		O104-R	TCCGATGATCGTGGAGTAAATA
	O121	O121-F	GAAGGGCGTTACTTATCATTCA	685
		O121-R	CCCGTGTTAATATTCCAAGTCG
	O80	O80 -F	TCCCAAGATTCCACGTTGATATAGA	73
		O80- R	TGGGCCATATTCGAAGTTTGAA
	*All primers are mixed together at a final concentration of 0.2 µM in a 50µl reaction Mix using QiagenTM Multiplex Mastermix with Q-solution and 5µl of E. coli strain DNA extract.

## Sheet: Table 2
	Technical Appendix.
	Table 2. PCR program
	Duration	Temperature, °C	No. of cycles
	15 min	95	1
	30 s	94	30
	90 s	55
	90 s	72
	10 min	72	1
	Infinite hold	12
	*Bands are visualized on ethidium bromide-stained 3 % ResophorTM agarose gel after 60 minutes of electrophoresis at 100 volt. Unknown lanes are surrounded by 100 bp ladder (Biorad) and two positive controls, each one made with a mixture of 5 type strains’ DNA extracts (Positive control n°1: O121, O157, O103, O55, O80; positive control n°2: O145, O104, O111, O91, O26).

## Sheet: Table 3
	Technical Appendix.
	Table 3. Clinical features of O80:H2 EHEC infections in France and phenotypic and genetic characterization of O80:H2 isolates from France and Spain
	Strain	Year	HUS				Intestinal VFd	Subtypes	Resistancee	Extraintestinal VF
				Diarrheaa	Feverb	HWBCc				sit A	cia	iss	iucC	iroN	hlyF	etsC	cvaA	ompT
	21760	2005	+	BD	+	+	stx2 eae-ξ hlyA	stx2a 2d	AKN	+	+	+	-	+	+	-	+	+
	21767	2005	+	BD	+	+	stx2 eae-ξ hlyA	stx2a 2d	AN	+	+	+	-	+	+	-	+	+
	23374	2006	+	NBD	+	?	stx2 eae-ξ hlyA	nd	ACKN	+	+	+	+	+	+	+	+	+
	28037	2008	+	BD	+	?	stx2 eae-ξ hlyA	stx2a	AK	+	+	+	-	+	+	-	+	+
	29720	2009	+	D	?	?	stx2 eae-ξ hlyA	stx2c 2d	ACKN	+	+	+	-	+	+	-	+	+
	29735	2009	-	?	?	?	stx2 eae-ξ hlyA	stx2c 2d	ACKN	+	+	+	-	+	+	-	+	+
	30347	2010	+	NBD	+	+	stx2 eae-ξ hlyA	stx2a	AKN	+	+	+	-	+	+	-	+	+
	31211	2010	+	BD	-	-	stx2 eae-ξ hlyA	stx2a	S	+	+	+	-	+	+	-	+	+
	31509	2010	+	NBD	+	+	stx2 eae-ξ hlyA	stx2c 2d	ACKN	+	+	+	+	+	+	+	+	+
	31707	2010	+	NBD	+	-	stx2 eae-ξ hlyA	stx2c 2d	ACN	+	+	+	+	+	+	+	+	+
	31758	2010	+	NBD	-	?	stx2 eae-ξ hlyA	nd	ACKN	+	+	+	-	+	+	-	+	+
	32030	2011	+	?	+	?	stx2 eae-ξ hlyA	stx2c 2d	ACKN	+	+	+	+	+	+	+	+	+
	32466	2011	+	NBD	-	+	stx2 eae-ξ hlyA	stx2a	AK	+	+	+	+	+	+	+	+	+
	32482	2011	+	BD	+	+	stx2 eae-ξ hlyA	stx2a	AKN	+	+	+	-	+	+	-	+	+
	32664	2011	-	BD	+	-	stx2 eae-ξ hlyA	stx2d	ACN	+	+	-	-	-	+	-	-	+
	32877	2011	+	NBD	+	?	stx2 eae-ξ	stx2c 2d	ACKN	+	+	+	+	+	+	+	+	+
	33004	2011	+	NBD	-	?	stx2 eae-ξ	stx2a	ACKN	+	+	+	+	+	+	+	+	+
	33115	2009	+	NBD	+	+	stx2 eae-ξ hlyA	stx2a	AKN	+	+	+	-	+	+	-	+	+
	33127	2011	+	ND	-	+	stx2 eae-ξ hlyA	stx2c 2d	ACKN	+	+	+	+	+	+	+	+	+
	33135	2011	+	NBD	+	+	stx2 eae-ξ hlyA	stx2c 2d	ACKN	+	+	+	+	+	+	+	+	+
	33150	2011	+	ND	?	?	stx2 eae-ξ hlyA	stx2d	ACKN	+	+	+	+	+	+	+	+	+
	33161	2011	+	NBD	+	+	stx2 eae-ξ	stx2a	AKN	+	+	+	-	+	+	-	+	+
	33408	2011	-	ND	-	?	stx2 eae-ξ hlyA	stx2c 2d	AKN	+	+	+	-	+	+	-	+	+
	33855	2012	+	NBD	+	+	stx2 eae-ξ hlyA	stx2d	ACKN	+	+	+	+	+	+	+	+	+
	34512	2012	+	NBD	-	+	stx2 eae-ξ hlyA	stx2c 2d	ACK	+	+	+	+	+	+	+	+	+
	34523	2012	+	NBD	?	+	stx2 eae-ξ hlyA	stx2c 2d	ACKN	+	+	+	+	+	+	+	+	+
	34824	2012	+	BD	-	-	stx2 eae-ξ hlyA	stx2c 2d	ACKN	+	+	+	+	+	+	+	+	+
	34839	2012	+	NBD	-	+	stx2 eae-ξ hlyA	stx2c 2d	ACKN	+	+	+	-	+	+	-	+	+
	35230	2013	+	BD	+	?	stx2 eae-ξ hlyA	stx2c 2d	ACK	+	+	+	+	+	+	+	+	+
	35344	2013	+	NBD	-	-	stx2 eae-ξ hlyA	stx2c 2d	ACKN	+	+	+	+	+	+	+	+	+
	35431	2013	+	NBD	-	?	stx2 eae-ξ hlyA	stx2c 2d	ACKN	+	+	+	+	+	+	+	+	+
	35472	2013	+	NBD	-	?	stx2 eae-ξ hlyA	stx2c 2d	ACKN	+	+	+	+	+	+	+	+	+
	35603	2013	+	NBD	+	-	stx2 eae-ξ hlyA	stx2c 2d	ACKN	+	+	+	+	+	+	+	+	+
	35830	2013	+	NBD	-	+	stx2 eae-ξ hlyA	stx2a	AKN	+	+	+	-	+	+	-	+	+
	36047	2013	+	BD	+	+	stx2 eae-ξ hlyA	stx2a 2d	AK	+	+	+	+	+	+	-	+	+
	36052	2013	+	BD	-	+	stx2 eae-ξ hlyA	stx2a 2d	ACKN	+	+	+	-	+	+	+	+	+
	36118	2013	+	NBD	-	?	stx2 eae-ξ hlyA	stx2c 2d	ACN	+	+	+	+	+	+	+	+	+
	36211	2013	+	ND	+	?	stx2 eae-ξ hlyA	stx2c 2d	ACKN	+	+	+	+	+	+	+	+	+
	36349	2013	+	NBD	-	+	stx2 eae-ξ hlyA	stx2a	ACKN	+	+	+	-	+	+	-	+	+
	36382	2013	-	?	?	?	stx2 eae-ξ hlyA	stx2d	CKN	+	+	+	+	+	+	+	+	+
	36435	2013	+	NBD	+	?	stx2 eae-ξ hlyA	stx2c 2d	CKN	+	+	+	+	+	+	+	+	+
	36549	2013	+	NBD	-	+	stx2 eae-ξ hlyA	stx2a	AKN	+	+	+	-	+	+	-	+	+
	36736	2013	+	NBD	+	?	stx2 eae-ξ hlyA	stx2c 2d	ACKN	+	+	+	+	+	+	+	+	+
	36758	2014	+	NBD	?	?	stx2 eae-ξ hlyA	stx2c 2d	ACKN	+	+	+	+	+	+	+	+	+
	36875	2014	+	NBD	?	?	stx2 eae-ξ hlyA	stx2c 2d	ACKN	+	+	+	+	+	+	+	+	+
	36991	2014	+	NBD	+	+	stx2 eae-ξ hlyA	stx2d	ACKN	+	+	+	-	+	+	-	+	+
	37154	2014	+	ND	-	?	stx2 eae-ξ hlyA	stx2c 2d	ACKN	+	+	+	+	+	+	+	+	+
	37528	2014	+	NBD	+	+	stx2 eae-ξ hlyA	stx2c 2d	ACKN	+	+	+	+	+	+	+	+	+
	37590	2014	+	BD	+	-	stx2 eae-ξ hlyA	stx2c 2d	ACKN	+	+	+	+	+	+	+	+	+
	37614	2014	-	NBD	-	+	stx2 eae-ξ hlyA	stx2c 2d	ACKN	+	+	+	+	+	+	+	-	+
	37619	2014	+	NBD	-	+	stx2 eae-ξ hlyA	stx2a	AKN	+	+	+	-	+	+	-	+	+
	37648	2014	+	NBD	-	+	stx2 eae-ξ hlyA	stx2c 2d	AKN	+	+	+	+	+	+	+	+	+
	37745	2014	+	BD	-	?	stx2 eae-ξ hlyA	stx2c 2d	ACKN	+	+	+	+	+	+	+	+	+
	37770	2014	+	BD	?	-	stx2 eae-ξ hlyA	stx2c 2d	CKN	+	+	+	-	+	+	-	+	+
	37771	2014	+	ND	-	+	stx2 eae-ξ hlyA	stx2c 2d	ACKN	+	+	+	+	+	+	+	+	+
	37899	2014	+	ND	-	+	stx2 eae-ξ hlyA	stx2c 2d	ACKN	+	+	+	-	+	+	-	+	+
	38009	2014	+	ND	-	+	stx2 eae-ξ hlyA	stx2c 2d	ACN	+	+	+	+	+	+	+	+	+
	LNR-411	2012					stx2 eae-ξ hlyA	stx 2a	AKN	+	+	+	-	+	+	-	+	+
	FV 4476	2001					eae-ξ		S	-	-	-	-	-	-	-	-	-
	IH 102878/12a	2012	?	?	?	?	stx2 eae-ξ	stx 2a	ACK	+	+	+	-	+	+	-	+	+
	IH 33264/07a	2007	?	?	?	?	stx2 eae-ξ	stx 2a	AKN	+	+	+	-	+	+	-	+	+
	IH 43632/03a	2003	?	?	?	?	eae-ξ		AC	+	+	+	-	+	+	-	+	+
	VTB-262	1998					eae-ξ		S	-	+	-	-	-	-	-	+	-
	All the French [in white] isolates were from the NRCAL except LNR-411 which was isolated by the LNR from a cow; all the human isolates [not underlined] were from stools except 35431 (blood) and 33115 (pancreas) [in light gray]. Strains in dark gray were from Spain; non-human Spanish strains (FV 4476 and VTB-262) were isolated from pig and cow respectively. a: D, diarrhea; BD, for bloody diarrhea;…
